# Supplementary material for: Ethnomedicinal Plants with Protective Effects against Beta-Amyloid Peptide (Aβ)1-42 Indicate Therapeutic Potential in a New In Vivo Model of Alzheimer’s Disease
Source: Antioxidants (Basel). 2022 Sep 21;11(10):1865. doi: 10.3390/antiox11101865 (PMC9598277; doi:10.3390/antiox11101865)
Supplement: Supplementary file 1 [file antioxidants-11-01865-s001.zip]

Archive with 1 entries (1 files):
- antioxidants-1808488-supplementary.pdf
